# Supplementary material for: Experimental and Clinical Approaches to Preventing Aminoglycoside-Induced Ototoxicity: A Scoping Review
Source: Antioxidants (Basel). 2025 Dec 7;14(12):1467. doi: 10.3390/antiox14121467 (PMC12729955; doi:10.3390/antiox14121467)
Supplement: Supplementary file 1 [file antioxidants-14-01467-s001.zip]

Archive with 1 entries (1 files):
- antioxidants-3997908-supplementary.pdf
